# Supplementary material for: Characterization of 3-Hydroxyeticyclidine (3-HO-PCE) Metabolism in Human Liver Microsomes and Biological Samples Using High-Resolution Mass Spectrometry
Source: Metabolites. 2023 Mar 16;13(3):432. doi: 10.3390/metabo13030432 (PMC10055977; doi:10.3390/metabo13030432)
Supplement: Supplementary file 1 [file metabolites-13-00432-s001.zip]

Archive with 1 entries (1 files):
- metabolites-2262443-supplementary.pdf
